# Supplementary material for: Impact of Non-Malignant Portal Vein Thrombosis in Recipients with Metabolic Dysfunction-Associated Steatotic Liver Disease Compared to Other Transplant Indications
Source: J Clin Med. 2026 Feb 27;15(5):1787. doi: 10.3390/jcm15051787 (PMC12985707; doi:10.3390/jcm15051787)
Supplement: Supplementary file 1 [file jcm-15-01787-s001.zip]

Archive with 1 entries (1 files):
- jcm-4143558-supplementary.pdf
